# Supplementary material for: Ant Diversity and Community Composition in Alpine Tree Line Ecotones
Source: Insects. 2021 Mar 4;12(3):219. doi: 10.3390/insects12030219 (PMC8001821; doi:10.3390/insects12030219)
Supplement: Supplementary file 1 [file insects-12-00219-s001.zip]

Archive with 3 entries (3 files):
- Table S1.doc
- Table S2.docx
- Table S3.xlsx
