# Supplementary material for: Ant Diversity and Community Composition in Alpine Tree Line Ecotones
Source: Insects. 2021 Mar 4;12(3):219. doi: 10.3390/insects12030219 (PMC8001821; doi:10.3390/insects12030219)
Supplement: Supplementary file 1 [file insects-12-00219-s001.zip › Table S3.xlsx]

## Sheet: Trait scores
Trait list
Table S3. Matrix of ant species traits. On following sheets the explanation and references for each single trait are reported.
Species	Morphology			Colony & nest structure and size							Colony founding strategy	Nest location							Diet				Foranging stratum					Level of dominance
	Mean head size	Shape	Fresh weight	Queen number	Polygynous	Monogynous	Nests number	Monodomous	Polydomous	Colony Size	Parasitic colony foundation	Nest in soil	Nest in rocks	Nest in moss	Nest in turf	Nest in litter	Nest in micro-space	Nest in wood	Diet fraction carnivorous	Diet fraction nectarivorous	Diet fraction trophobiosis	Diet fraction plant parts	Foraging in soil	Foraging in litter & moss	Foraging on surface	Foraging in herb layer	Foraging on trees	Dominance hierarchy
Camponotus herculeanus	2487	1714	26360	1	0.5	1	1.5	0.5	0.5	3000	0	0.09	0.01	0	0	0	0	0.9	0.23	0.05	0.67	0.05	0.06	0.01	0.13	0.04	0.76	2
Formica aquilonia	1504	2561	8710	2	1	0	2	0	1	150000	0.5	0.77	0.02	0	0.01	0	0	0.2	0.3	0.03	0.65	0.02	0.07	0.03	0.3	0.1	0.5	3
Formica exsecta	1391	2561	6890	2	1	0.5	2	0.5	1	25000	1	0.95	0	0	0.05	0	0	0	0.4	0.02	0.56	0.02	0.21	0.03	0.43	0.18	0.15	2
Formica lemani	1268	1940	3960	1	0.5	1	2	0	1	1500	0	0.74	0.05	0.01	0.12	0	0	0.08	0.56	0.11	0.27	0.06	0.16	0.05	0.4	0.3	0.09	1
Formica lugubris	1735	2561	13380	1.5	1	1	1.5	1	1	60000	1	0.77	0.02	0	0.01	0	0	0.2	0.3	0.03	0.65	0.02	0.05	0.05	0.3	0.1	0.5	3
Leptothorax acervorum	816	1480	0.804	1.5	1	1	1.5	1	1	180	0	0.03	0.04	0.04	0	0	0.01	0.88	0.87	0.02	0.07	0.04	0.21	0.41	0.36	0.01	0.01	1
Manica rubida	1548	1519	5635	2	1	0	1	1	0.5	500	0	0.93	0.02	0	0.05	0	0	0	0.84	0.03	0.11	0.02	0	0.05	0.7	0.1	0.15	1
Myrmica lobicornis	1062	1419	1739	1	0	1	1	1	0	280	0	0.75	0	0.03	0.1	0.08	0	0.04	0.72	0.04	0.2	0.04	0.17	0.39	0.39	0.05	0	1
Myrmica lobulicornis	1073	1419	1794	1	0	1	1	1	0	600	0	0.5	0.1	0.05	0.3	0	0	0.05	0.72	0.04	0.2	0.04	0.17	0.35	0.38	0.1	0	1
Myrmica ruginodis	1209	1419	2566	1.5	1	1	2	0	1	800	0	0.48	0	0.07	0.1	0.07	0	0.28	0.53	0.02	0.3	0.15	0.16	0.18	0.26	0.18	0.22	1
Myrmica sulcinodis	1260	1419	2905	1.5	0.5	0.5	1	1	0.5	460	0	0.71	0.03	0.05	0.2	0.01	0	0.01	0.55	0.08	0.3	0.07	0.22	0.2	0.45	0.13	0	1
Temnothorax tuberum	624	1540	0.374	1.5	1	1	1	1	0	150	0	0.25	0.42	0.15	0.06	0.1	0.09	0.02	0.8	0.15	0.05	0	0.07	0.13	0.27	0.53	0	1
Tetramorium alpestre	748	1154	0.483	2	1	0.5	2	0.5	1	15000	0	0.85	0.05	0	0.1	0	0	0	0.34	0.05	0.36	0.25	0.51	0.03	0.43	0.03	0	2

## Sheet: Score explanation
Category	Trait	Score type	Source
Morphology	Mean head size (CS)	µm	Seifert 2017
	Shape	Shape factor	Seifert 2017
	Fresh weight	mg	Seifert 2017
Colony & Nest strukture and size	Queen number	Queen numbers	Seifert 2017
	Polygynous	Yes = 1, No = 0, Sometimes / Both = 0.5	Seifert 2017
	Monogynous	Yes = 1, No = 0, Sometimes / Both = 0.5	Seifert 2017
	Nests number	Nests number	Seifert 2017
	Monodomous	Yes = 1, No = 0, Sometimes / Both = 0.5	Seifert 2017
	Polydomous	Yes = 1, No = 0, Sometimes / Both = 0.5	Seifert 2017
	Colony size	Mean nest population	Seifert 2017
Colony founding strategy	Parasite colony foundation	Yes = 1, No = 0, Sometimes / Both = 0.5	Seifert 2017
Nest location	Nest in soil	Fraction occurrence	Seifert 2017
	Nest in rocks	Fraction occurrence	Seifert 2017
	Nest in moss	Fraction occurrence	Seifert 2017
	Nest in turf	Fraction occurrence	Seifert 2017
	Nest in litter	Fraction occurrence	Seifert 2017
	Nest in micro-space	Fraction occurrence	Seifert 2017
	Nest in wood	Fraction occurrence	Seifert 2017
Diet	Diet fraction carnivorous	Fraction occurrence	Seifert 2017
	Diet fraction nectarivorous	Fraction occurrence	Seifert 2017
	Diet fraction trophobiosis	Fraction occurrence	Seifert 2017
	Diet fraction plant parts	Fraction occurrence	Seifert 2017
Foranging stratum	Foraging in soil	Fraction occurrence	Seifert 2017
	Foraging in litter & moss	Fraction occurrence	Seifert 2017
	Foraging on surface	Fraction occurrence	Seifert 2017
	Foraging in herb layer	Fraction occurrence	Seifert 2017
	Foraging on trees	Fraction occurrence	Seifert 2017
Level of dominance	Dominance hierarchy	Dominace scores (1 to 3)	Savolainen & Vepsäläinen 1988

## Sheet: References
References
Seifert, B. The ecology of Central European non-arboreal ants – 37 years of a broad-spectrum analysis under permanent taxonomic control. Soil Org. 2017, 89, 1–67.
Savolainen, R.; Vepsäläinen, K. A. Competition Hierarchy among Boreal Ants: Impact on Resource Partitioning and Community Structure. Oikos 1988, 51, 135.
